# Supplementary material for: Implementation of Sensitive Method for Determination of Benzophenone and Camphor UV Filters in Human Urine
Source: Toxics. 2024 Nov 21;12(12):837. doi: 10.3390/toxics12120837 (PMC11679341; doi:10.3390/toxics12120837)
Supplement: Supplementary file 1 [file toxics-12-00837-s001.zip]

Archive with 1 entries (1 files):
- toxics-3284777-supplementary.pdf
